# Supplementary material for: Diversity Assessment of the Montenegrin Maize Landrace Gene Pool Maintained in Two Gene Banks
Source: Plants (Basel). 2021 Jul 22;10(8):1503. doi: 10.3390/plants10081503 (PMC8399334; doi:10.3390/plants10081503)
Supplement: Supplementary file 1 [file plants-10-01503-s001.zip]

Archive with 3 entries (3 files):
- File S1.pptx
- Table S1.xls
- Table S2.xls
