# Supplementary material for: Diversity Assessment of the Montenegrin Maize Landrace Gene Pool Maintained in Two Gene Banks
Source: Plants (Basel). 2021 Jul 22;10(8):1503. doi: 10.3390/plants10081503 (PMC8399334; doi:10.3390/plants10081503)
Supplement: Supplementary file 1 [file plants-10-01503-s001.zip › Table S1.xls]

## Sheet: Sheet1
Passport data									Characterization data
Cluster	Accession number	ID in manuscript	Possible duplicate group	Date of collection	Collecting institute	Province	Collection site	Local name	Plant height	Ear height	Number of leaves above the ear	Total number of leaves	Leaf length	Leaf width	Tassel length	Tassel peduncle length	Length of the branching part of tassel	Number of primary tassel branches	Number of secondary tassel branches	Number of kernel rows	Kernels per row1	Kernels per row2	Ear length	Ear diameter – tip	Ear diameter – middle	Ear diameter – basis	Cob diameter	Rachis diameter	Kernel length	Kernel width	Kernel thickness	Kernel hardness	Kernel dentiness	1000 kernels weight
CL I	1059	29	1	1. November 1971	Institute of Agriculture Titograd	Plav	Gornja Ržanica	Bijeli	153.448	51.2069	4.27586	13.1035	57.9655	7.72414	46.2069	21.2069	25	15.2069	4.72414	11.6842	20.7368	20.5263	9.63158	3.25263	3.68947	4.03684	2.34118	2.00588	0.843333	0.883333	0.466667	3.86667	2.13333	282
	1251	77		25. September 1975	Maize Research Institute Zemun Polje	Titograd	Jablan	Malo belo seme	153	46.8333	4.36667	12.4667	55.5	8.4	51	21.6667	29.3333	17.4333	4.33333	12.2	25.3	26	11.65	3.16	3.74	4.16	2.175	1.925	0.963333	0.86	0.443333	3.46667	2.53333	288
	2109	162		17. November 1989	Institute of Agriculture Titograd	Ivangrad	Gornje Polimlje	Domaći bijeli	155.769	42.8846	3.80769	11.8077	60.5769	7.34615	47.1154	18.1923	28.9231	11.5	2.11538	12.1111	21.4444	23.1667	10.75	3.01667	3.57222	3.98333	2.15	1.7625	0.966667	0.87	0.473333	3.7	2.26667	292
	2115	165		17. November 1989	Institute of Agriculture Titograd	Ivangrad	Šekular	Domaći bijeli	159	38.8333	4.13333	12	57.7333	7.06667	48.8333	20.3333	28.5	14.2	2.8	12.3529	21.7647	22.7647	10.0882	3.31765	3.74706	4.07059	2.43333	2.07333	0.88	0.913333	0.533333	3.83333	2.16667	290
	2123	169		17. November 1989	Institute of Agriculture Titograd	Ivangrad	Ulotina	Domaći bijeli	158.448	46.8965	4.37931	13.1724	56.4483	7.75862	47.5862	20.1724	27.4138	13.6552	2.41379	13.2222	21.1667	21.7778	11.1111	3.21111	3.84444	4.25	2.26875	1.9875	0.9	0.866667	0.49	3.76667	2.23333	289
	2128	170		17. November 1989	Institute of Agriculture Titograd	Plav	Dosuđe	Domaći bijeli rani	157.167	41.5	3.53333	10.7	47.8	6.53333	51.5	23	28.5	13.5333	3.2	11.2308	21.5	22.1538	9.55769	3.15	3.52308	3.81923	2.07692	1.73462	0.873333	0.886667	0.526667	3.53333	2.46667	280
CL II	1309	120	1	25. September 1975	Maize Research Institute Zemun Polje	Cetinje	Cetinje	Domaći kukuruz	204.259	66.1111	5.25926	15.6667	73.1482	8.40741	60.1852	21.2963	38.8889	17.3704	3.96296	11.8	33	34.3	15.2	3.82	4.46	4.97	2.525	2.0875	1.085	1.035	0.485	2.6	3.3	390
	1316	126		25. September 1975	Maize Research Institute Zemun Polje	Titograd	Progonovići	Domaće belo	193.929	75.5357	6.25	16.0714	70.4643	7.73214	51.0714	21.6071	29.4643	17.2857	3.53571	11.5	30.3125	31.0625	14.1875	3.5875	4.11875	4.39375	2.16429	1.84286	1.13333	0.986667	0.496667	2.16667	3.83333	396
	1399	136		12. December 1975	Institute of Agriculture Titograd	Danilovgrad	Dolovi	Domaći bijeli rani	193.833	63.5	5.36667	15.7	72	8.03333	57	23.3333	33.6667	17.9333	4.3	10.3333	31.5	32.3333	15.3333	3.25	3.88333	4.25833	2	1.65	1.12	1.02333	0.466667	2.33333	3.5	396
	1081	46	2	1. November 1972	Institute of Agriculture Titograd	Titograd	Titograd-Zeta	10-redi staklarac	208	78.8333	5.43333	15.6333	74.9667	7.63333	57.6667	22.6667	35	16.9	3.8	11.5556	32.5	33.3889	14.6111	3.71667	4.22778	4.54444	2.325	1.9875	1.10667	0.97	0.493333	2.1	3.7	370
	1272	93		25. September 1975	Maize Research Institute Zemun Polje	Cetinje	Dobro Polje	Beli kukuruz	211.154	80	5.69231	16.2692	82.6923	8.84615	61.9231	21.9231	40	17.1538	4.57692	11.8519	31.6667	32.6296	14.0556	3.72593	4.2963	4.66296	2.6	2.284	1.11333	1.06667	0.453333	2.2	3.76667	376
	1411	147		15. October 1976	Institute of Agriculture Titograd	Danilovgrad	Frutak	Domaći bijeli	214	75.3333	5.16667	15.5333	73.5667	8.33333	61.6667	23.5	38.1667	16.1667	4.33333	9.45454	34.0455	34	13.9773	3.51364	3.88636	4.15909	1.945	1.635	1.14333	1.02333	0.433333	2.3	3.7	365
	1209	66	3	15. December 1974	Institute of Agriculture Titograd	Cetinje	Bjeloši	Domaći bijeli	199.375	67.0833	5.66667	16.0417	70.8333	8.83333	48.9583	16.875	32.0833	19.5833	2.41667	12	28.1111	28.1667	14.4722	3.58333	4.39444	4.87778	2.625	2.41875	0.993333	1.02333	0.483333	3.03333	2.9	392
	1270	91		25. September 1975	Maize Research Institute Zemun Polje	Cetinje	Rvaši	Beli srednjak	196.833	67.1667	5.23333	14.8	70.4333	8.66667	53.5	21.1667	32.3333	17.7333	5.06667	10	28.8	29.15	13.95	3.195	3.915	4.245	2.05556	1.78889	1.11333	1.00667	0.37	1.8	3.83333	388
	1247	74	4	25. September 1975	Maize Research Institute Zemun Polje	Cetinje	Prekornica	Domaći beli	190.714	70.3571	4.92857	15.6429	76.5357	8.32143	61.9643	21.7857	40.1786	19.3571	4.75	11.7647	23.4118	25.1177	13.7059	3.6	4.11176	4.73529	2.47647	2.2	0.98	1.02333	0.483333	3.86667	2.13333	386
	1319	128		25. September 1975	Maize Research Institute Zemun Polje	Nikšić	Gornje Polje	Beli domaći	193	67.8333	5.2	14.7333	71.7333	8.33333	54.5	18.8333	35.6667	20.3333	5.43333	11.3	25.6	25.85	13.421	3.4	3.885	4.245	2.30556	1.95	1.01379	1.01	0.51	3.83333	2.16667	380
	1410	146	5	15. October 1976	Institute of Agriculture Titograd	Danilovgrad	Orašje	Bijeli domaći	215	80.8333	5.4	17.0667	78.3	8.9	60.1667	22.5	37.6667	14.6333	1.8	11.125	33.6875	33.4375	14.9375	3.89375	4.48125	4.75	2.47857	2.22143	1.14667	1.01333	0.473333	1.93333	3.83333	400
	1420	155		15. October 1976	Institute of Agriculture Titograd	Danilovgrad	Kosovi Lug	Domaći bijeli	209.821	77.1429	5.71429	15.8571	75.8214	7.94643	62.3214	24.8214	37.5	17.6429	5.07143	9.9	30.7	31.1	16.025	3.185	3.86	4.335	2.15556	1.83889	0.993333	1.00667	0.46	2.7	3.2	398
	1421	156		15. October 1976	Institute of Agriculture Titograd	Danilovgrad	Orja Luka	Domaći bijeli	213.333	76.1667	5.13333	15.6333	76.6333	8.93333	58.3333	21.1667	37.1667	15.8667	3.16667	10.7857	31.1429	31.4643	14.3571	3.88214	4.34643	4.64286	2.58846	2.27692	1.09333	1.08333	0.483333	1.83333	3.8	396
CL III	855	27	1	19. February 1964	Hadžistević Dragutin-Maize Research Institute Zemun Polje	Danilovgrad	Ćurilac	Banaćanin	180.6	70.4	5.4	16.96	68.28	8.24	55.2	22.4	32.8	16.08	3.16	10.7692	32.1538	32.8462	13.6539	3.78462	4.31539	4.6	2.09091	1.74545	1.22333	0.976667	0.44	1.93333	3.76667	380
	1079	44		1. Novemberr 1972	Institute of Agriculture Titograd	Titograd	Titograd-Zeta	14-redi meki	184.167	70	5.43333	14.9667	67.2333	7.73333	50.6667	21.3333	29.3333	12.9667	2.73333	12	25.9167	26.75	12.0833	3.51667	4.04167	4.49167	2.41667	2.04167	1.02333	0.93	0.436667	1.63333	3.86667	380
	1401	137		15. October 1976	Institute of Agriculture Titograd	Danilovgrad	Komani	Domaći bijeli	180.862	66.8966	5.10345	14.6897	67.8966	7.43103	52.5862	23.6207	28.9655	13.4483	3.89655	8.57143	30.9286	31.3571	14.0714	3.02143	3.61429	3.92143	1.88333	1.53333	1.01333	1.1	0.443333	3.23333	2.66667	386
	1063	30	2	1. November 1971	Institute of Agriculture Titograd	Danilovgrad	Spuž	Srednje rano bijelo	180	59.8333	4.66667	13.3	55.3667	8.06667	55.3333	24.3333	31	20.1	3.86667	11.1429	22.7143	23.3571	12.6071	3.34286	3.92857	4.29286	2.19286	1.95	0.976667	1.02333	0.456667	2.7	3.2	360
	1317	127		25. September 1975	Maize Research Institute Zemun Polje	Nikšić	Morakovo	Domaći beli	174.667	58.5	5.13333	14.1	64.5333	8.31667	58.6	24	34.6	18.2667	4.93333	10.75	26.375	26.75	14.0625	3.1125	3.55	4.0625	1.98333	1.68333	0.953333	0.996667	0.47	3.26667	3.2	360
	1069	35	3	1. November 1972	Institute of Agriculture Titograd	Titograd	Titograd-Zeta	Staro bijelo zetsko	165	55.2273	5.13636	13.9545	61.4545	7.36364	50.2273	15.5	34.7273	15.5	5.5	11.5385	26.6923	26.3077	13.0385	3.15385	3.7	4.1	2.22727	1.77273	0.97	0.933333	0.456667	1.96667	3.72414	350
	1250	76		25. September 1975	Maize Research Institute Zemun Polje	Nikšić	Lukovo	Beli rumetin	164.333	50.1667	4.7	13.8	59.9667	8.6	52.5	20.8333	31.6667	17.6	4.03333	11.6667	22.1667	22.5833	12.3333	3.66667	4.25833	4.6	2.59167	2.34167	0.913333	1.00333	0.503333	3.9	2.1	350
	1072	38	4	1. November 1972	Institute of Agriculture Titograd	Danilovgrad	Danilovgrad - Kosić	Brzozrelac	188.864	61.5909	5.63636	15.1364	69.4545	7.72727	52.2727	18.4091	33.8636	18.7273	5.04545	10.1667	26.25	26.5833	12.75	3.50833	4.00833	4.325	2.23	1.94	1.04333	1.04	0.45	1.6	4	355
	1277	98		25. September 1975	Maize Research Institute Zemun Polje	Cetinje	Đinovići	Staro belo seme	187.826	55	5.47826	15.1739	71.5217	8.47826	59.3478	21.7826	37.5652	16.9565	4.13044	11	28.875	29.75	12.7812	3.93125	4.45625	4.8	2.42143	2.09286	1.11	1.08	0.47	2.43333	3.3	360
	1288	107		25. September 1975	Maize Research Institute Zemun Polje	Titograd	Berislavci	Belopavlićko seme	197.667	70.8333	5.63333	16.2	69.6667	8.56667	55.1667	18.3333	36.8333	19.2333	5.6	12	26.4	27.5	12.4	3.525	4.3	4.68	2.335	1.97	1.13667	1.00667	0.456667	1.4	3.9	355
	1180	50	5	15. December 1974	Institute of Agriculture Titograd	Bar	Šestani	Domaći bijeli	159.8	56	5.46667	14.5	59.4333	8.03333	45	18.3333	26.6667	16.5	3.56667	11.3	25.25	26.7	14.1	3.16	3.73	4.18	1.97778	1.62778	0.97	0.94	0.483333	3.46667	2.53333	338
	1244	71		25. September 1975	Maize Research Institute Zemun Polje	Cetinje	Ljuboten	Beli rumentin	159	47	4.8	13.9333	59.7	8.26667	51.8333	20.3333	31.5	16.5333	3.33333	11.3	25.1	26.45	13.15	3.195	3.855	4.29	2.365	1.965	0.973333	0.99	0.46	2.96667	3	340
	1293	111	6	25. September 1975	Maize Research Institute Zemun Polje	Titograd	Seoca	Domaći beli	155	45.9259	5.51852	14.5556	62.6296	7.37037	47.963	17.7778	30.1852	17.1482	3.66667	13.8461	23.6154	25.3846	10.3846	3.74615	4.3	4.56923	2.54546	2.21818	1.02333	0.863333	0.486667	2.96667	3.03333	330
	1299	113		25. September 1975	Maize Research Institute Zemun Polje	Titograd	Bijelo Polje	Srednje seme	150.179	50.7143	5.07143	14.1429	58.4643	7.26786	44.4643	15	29.4643	18.4286	3.14286	10.4444	21.4444	22.8333	12.3333	2.98889	3.41667	4.10556	2.08889	1.85	0.9	0.913333	0.506667	3.5	2.5	332
	1182	51	7	15. December 1974	Institute of Agriculture Titograd	Bar	Karanikići	Domaći bijeli	167.759	63.9655	4.93103	14.7241	61.3448	8.2931	53.9655	21.0345	32.931	18.9655	5.13793	10	23.8846	24.8846	11.25	3.18846	3.65769	3.94231	2.03333	1.6875	0.983333	0.966667	0.503333	3.5	2.5	340
	1186	52		15. December 1974	Institute of Agriculture Titograd	Bar	Tejani	Domaći bijeli	165.333	61.6667	4.7	14.2	56.2	8.25	49.3333	20.8333	28.5	16.7	4.43333	10.875	19.625	19.875	10.8438	3.1	3.58125	4	1.95	1.67143	0.923333	0.903333	0.483333	3.26667	2.73333	344
	1296	112		25. September 1975	Maize Research Institute Zemun Polje	Danilovgrad	Gostilje	Brzozrelac	176.667	60.6667	4.83333	14.1	61.1333	8.06667	52.8333	21.5	31.3333	15.3	3.46667	12.1539	22.6923	23.4615	12.4615	3.46923	4.02308	4.47692	2.50909	2.16364	0.883333	0.986667	0.483333	3.86667	2.13333	344
	1201	61	8	15. December 1974	Institute of Agriculture Titograd	Cetinje	Brajići	Domaći bijeli	169.667	60.3333	5.7	15.4667	66.0667	8.01667	52.6667	20.1667	32.5	22.2333	3.06667	10.875	24.6875	25.3125	13.0312	3.11875	3.83125	4.3375	2.26429	1.85714	0.976667	0.983333	0.523333	3.53333	2.46667	377
	1202	62		15. December 1974	Institute of Agriculture Titograd	Cetinje	Obrzovica	Bijeli kukuruz	168.393	63.3929	4.89286	14.1786	58.1071	7.91071	50.3571	22	28.3571	15.8929	5.21429	11.1	22.45	22.6	11.8	3.115	3.815	4.235	2.15	1.78889	1.00333	0.966667	0.513333	3.8	2.2	372
	1254	79		25. September 1975	Maize Research Institute Zemun Polje	Bar	Limljani	Gorsko belo	164.828	55.5172	5.37931	15.3793	65.0345	8.37931	48.9655	17.4138	31.5517	19.2414	4.31034	10.2353	20.3529	22.1765	13.1176	3.19412	3.62353	4.10588	2.09412	1.77059	0.946667	0.933333	0.523333	3.83333	2.16667	368
	1264	87		25. September 1975	Maize Research Institute Zemun Polje	Cetinje	Kosijeri	Sitno belo seme	169.5	58.6667	4.93333	14.5667	64.6	8.3	53.3333	21.8333	31.5	16.9333	4.06667	10.421	23.1579	24.1053	12.5947	3.32105	3.92632	4.28421	2.27895	1.85263	0.96	0.99	0.533333	3.33333	2.66667	378
	1256	81	9	25. September 1975	Maize Research Institute Zemun Polje	Bar	Limljani	Gorsko seme	173.214	63.3929	4.85714	14.3929	61.4643	8.42857	53.3929	24.6429	28.75	14.3929	4.21429	10.6667	22.0833	23.6667	13	3.15	3.825	4.25833	2.24167	1.88333	0.876667	0.946667	0.526667	3.8	2.2	382
	1314	125		25. September 1975	Maize Research Institute Zemun Polje	Nikšić	Stubički Krajevi	Domaći kukuruz	179.423	62.8846	5.07692	13.8461	59.9615	8.11538	56.9231	25.1923	31.7308	13.3461	2.46154	12.1667	23.0833	24.0833	13.3333	3.725	4.425	4.78333	2.63333	2.30833	0.94	1.01667	0.513333	3.8	2.2	389
	1225	69	10	25. September 1975	Maize Research Institute Zemun Polje	Titograd	Arza	Staro sjeme	145.333	43.6667	4.4	12.1667	58.2333	7.06667	43.3333	19	24.3333	14.4333	3.83333	9.36364	19.3636	19.8182	9.54546	3.15	3.63636	4.19091	1.96	1.69	0.976667	0.99	0.436667	2.96667	2.96667	366
	1255	80		25. September 1975	Maize Research Institute Zemun Polje	Titograd	Stjepovo	Malo seme belo	139.5	41.6667	4.66667	12.8	53.0667	7.16667	43.6667	21	22.6667	10.3667	2.86667	8.92308	19.8462	20.4615	9.15385	2.8	3.47692	3.93077	1.76364	1.45454	1.03333	1.07333	0.413333	2	3.66667	364
	1243	70	11	25. September 1975	Maize Research Institute Zemun Polje	Ivangrad	Vinicka	Beli jarik	173.5	65.3333	5.63333	13.6333	65.8	7.7	49.8333	19.3333	30.5	14.8333	3.8	11.2941	20.1765	20.9412	11.2059	3.23529	3.82941	4.32353	2.36	2.02667	0.93	0.956667	0.5	3.66667	2.33333	358
	1310	121		25. September 1975	Maize Research Institute Zemun Polje	Plav	Martinovići	Brzozrelac	179.667	63	5.33333	14.9333	66.8333	8.23333	53.3333	18.5	34.8333	18.1	3.93333	10.7273	26.2727	26.8636	11.9773	3.39091	3.98636	4.40454	2.28182	1.85	0.986667	0.99	0.476667	2.26667	3.5	357
	1417	152		15. October 1976	Institute of Agriculture Titograd	Nikšić	Milojevići	Bijeli domaći	179.833	70.8333	5.4	15.1667	73.0667	8.38333	55.3333	20.6667	34.6667	16.8	4.5	10.75	28.125	28.125	13.375	3.2375	3.99375	4.46875	2.28571	1.93571	0.98	1.03667	0.463333	2.7	3.23333	362
	1263	86	12	25. September 1975	Maize Research Institute Zemun Polje	Titograd	Bezjovo	Banatsko i staro domaće	191.667	69.8333	5.8	15.5	69.1333	9.16667	53.5	24.3333	29.1667	19.4333	4.23333	11.2727	27.7273	29	14.1364	3.21818	4.00909	4.51364	2.26	1.925	1.01333	0.968966	0.453333	3.13333	2.86667	364
	1271	92		25. September 1975	Maize Research Institute Zemun Polje	Titograd	Brežine-Belopavlići	Beli domaći	195	70.1923	5.46154	15.6923	72.1154	9.15385	52.6923	21.1538	31.5385	18.8462	4.5	11.1579	28.0526	28.8421	14.8158	3.41053	4.15263	4.57895	2.45833	2.125	0.946667	0.953333	0.38	2.76667	3.16667	362
	1279	100		25. September 1975	Maize Research Institute Zemun Polje	Titograd	Pelev Breg	Belo seme malo	192.407	67.4074	5.74074	15.7037	70	9.22222	52.963	22.037	30.9259	21.2222	6.81482	9.11111	29.2222	29.5556	14.4444	3.24444	3.65	4.06111	1.90556	1.64444	1.02667	1.07	0.44	2.86667	3.13333	374
	1404	140		15. October 1976	Institute of Agriculture Titograd	Danilovgrad	Komani	Domaće bijelo	191.333	63.8333	5.1	13.9333	65.0333	8.63333	56.1667	23.6667	32.5	15.2333	4.3	9	29.3333	28.9444	14.1389	3.2	3.85556	4.14444	1.89444	1.52778	1.16	1.08333	0.426667	2.86667	3.13333	364
	1406	142		15. October 1976	Institute of Agriculture Titograd	Danilovgrad	Danilovgrad - Kosić	Bijeli domaći rani	188.833	69.1667	4.96667	13.9667	62.8	8.1	53.3333	22.6667	30.6667	17.3667	4.96667	8.8	27.9	30.2	13.2	3.28	3.59	4.02	1.9	1.6	1.06667	1.04	0.413333	2.2	3.66667	373
	1291	110	13	25. September 1975	Maize Research Institute Zemun Polje	Titograd	Bezjovo	Banatsko belo	197.667	65.1667	5.03333	15.4	75.3	7.88333	62.1667	24.8333	37.3333	20.2	3.9	11.579	29.7368	30.2632	14	3.67895	4.09474	4.60526	2.22941	1.99412	1.04	0.953333	0.393333	2.46667	3.3	363
	1311	122		25. September 1975	Maize Research Institute Zemun Polje	Danilovgrad	Danilovgrad - Počijevke	Belo seme	198.793	66.0345	5.72414	15.7586	73.931	8.27586	55.5172	18.7931	36.7241	18.6897	5.55172	11.2174	26.6957	27.5217	12.8478	3.48261	4.26522	4.78696	2.4381	2.05714	0.986667	0.983333	0.416667	2.7	3.3	358
CL IV	1080	45	1	1. November 1972	Institute of Agriculture Titograd	Titograd	Titograd-Zeta	12-redi meki tvrdun.	170.87	56.7391	5.43478	15.8261	70	8.47826	54.1304	17.3913	36.7391	23.1739	5.91304	12.9091	26.5454	26.8182	11.4545	3.54546	4.02727	4.28182	2.21818	1.85455	1.02333	0.916667	0.49	1.86667	3.66667	320
	1191	55		15. December 1974	Institute of Agriculture Titograd	Ulcinj	Kodre	Domaći bijeli	165.952	61.6667	5.14286	14.8571	66.7143	8.28571	49.7619	20.2381	29.5238	22.1429	7.47619	10	25.8	27.15	11.725	3.225	3.535	3.85	2.12778	1.76667	0.943333	0.92	0.503333	3.43333	2.56667	320
	1187	53	2	15. December 1974	Institute of Agriculture Titograd	Bar	Ostrosa	Domaći bijeli	158.5	60	5.23333	14.5667	58.7	7.76667	41.8333	16.5	25.3333	16.1	4.4	10.4762	26.0476	26.6191	12.1905	3.23809	3.72381	4.04762	2.18947	1.84737	0.91	0.946667	0.48	3.7	2.3	324
	1268	89		25. September 1975	Maize Research Institute Zemun Polje	Cetinje	Bistrica	Malo belo seme	159.483	57.7586	5.10345	14.7931	64.7241	7.87931	48.9655	18.7931	30.1724	19.9655	3.65517	10	26.8947	27.6842	11.8947	3.16316	3.60526	3.88947	2.07059	1.72353	1.02667	0.983333	0.476667	1.93333	3.73333	320
	1192	56	3	15. December 1974	Institute of Agriculture Titograd	Ulcinj	Klezna	Domaći bijeli kukuruz	155.667	56.8333	5	14.9667	55.9667	7.78333	47.5	24	23.5	19.9	4.73333	10	22.25	22.35	11.625	2.895	3.425	3.99	1.90556	1.63889	0.89	0.883333	0.46	3.23333	2.76667	310
	1197	60		15. December 1974	Institute of Agriculture Titograd	Bar	Tuđemili	Domaći bijeli	159.567	53	4.83333	14.7333	56.6	8.68333	44.5333	23	21.5333	17.3333	3.56667	10.4615	21.8077	21.7692	10.6731	2.96538	3.65	4.18846	2.06667	1.75833	0.876667	0.903333	0.45	3.33333	2.63333	310
	1301	115	4	25. September 1975	Maize Research Institute Zemun Polje	Titograd	Brskut	Beli srednji	187.5	69.7917	6.20833	16.4583	60.9167	8.125	53.9583	21.0417	32.9167	16.2917	3.91667	13.0909	27.7273	28.6364	15.9545	3.75454	4.25455	4.8	2.73333	2.36667	0.93	0.963333	0.5	4	2	348
	1303	117		25. September 1975	Maize Research Institute Zemun Polje	Cetinje	Dobrsko Selo	Srednje belo seme	187.333	62.6667	4.9	14.1333	68.8333	7.86667	56.1667	20.1667	36	18.7667	4	10.875	26.8125	26.875	14.4375	3.2	3.65625	4.2	2.05	1.8	0.923333	0.943333	0.496667	3.73333	2.26667	346
	1321	129		25. September 1975	Maize Research Institute Zemun Polje	Nikšić	Vidrovan-Šipačno	Domaći beli	192.714	61.1786	5.46429	15.0714	73.3929	8.82143	57.8571	20.3571	37.5	14.0714	4.75	13.9091	29.9091	30.6364	15.6364	3.66818	4.38182	4.84091	2.615	2.315	1.00667	0.883333	0.476667	3.13333	2.86667	347
	1280	101	5	25. September 1975	Maize Research Institute Zemun Polje	Cetinje	Đinovići	Beli domaći	201.5	71	5.2	15.8333	75.3667	8.36667	62.1667	21.6667	40.5	17.3667	4.1	9.33333	35.875	36.9167	15.3333	3.1375	3.6375	3.90417	1.85909	1.54546	1.00333	0.98	0.496667	3.43333	2.56667	336
	1283	104		25. September 1975	Maize Research Institute Zemun Polje	Plav	Martinovići	Domaći beli	205.333	70.6667	5.4	16	74.1	7.76667	61.3333	22.8333	38.5	17.6667	6.03333	9.71429	34.9286	35	14.25	3.03571	3.66429	4	1.67143	1.30714	1.12	0.96	0.376667	2.46667	3.43333	344
	1405	141	6	15. October 1976	Institute of Agriculture Titograd	Danilovgrad	Novo Selo	Bijeli domaći	202.5	72.5	5.3	16.0333	82.3	8.05	60.1667	24.6667	35.5	15.8333	3.5	9.33333	31.6667	31.8667	13.6	3.03333	3.54667	3.79333	1.59231	1.23077	1.08	0.95	0.363333	2.76667	3.2	330
	1407	143		15. October 1976	Institute of Agriculture Titograd	Danilovgrad	Danilovgrad - Kosić	Bijeli domaći	202.333	71.5	4.66667	15.0667	81.2333	7.73333	65.6667	23.8333	41.8333	17.9	5.96667	8.64	31.84	33.12	11.84	3.08	3.508	3.856	1.46957	1.17391	1.10667	1.01	0.433333	2.5	3.23333	324
CL V	1249	75	1	25. September 1975	Maize Research Institute Zemun Polje	Nikšić	Cekovo	Beli srednjak	169.5	51	4.83333	13.8333	61.4333	8.6	53.5	22.6667	30.8333	17.9333	4.46667	9.57895	25.4211	25.4211	14.0263	3.47368	3.94211	4.56316	2.31579	2.0421	0.956667	1.13333	0.49	2.83333	3.16667	416
	1305	118		25. September 1975	Maize Research Institute Zemun Polje	Nikšić	Laz	Bjeli domaći	172.5	58	4.5	13.9667	63.7333	8.23333	52.3333	18	34.3333	14.5	3.66667	10.7143	23.6429	24.5	13.1429	3.72143	4.22143	4.68571	2.54167	2.3	0.973333	1.08667	0.48	3.16667	2.83333	416
	1258	82	2	25. September 1975	Maize Research Institute Zemun Polje	Cetinje	Građani	Domaći beli	176.567	59.6667	5.63333	15.6333	62.9667	8.36667	46.5	17.8333	28.6667	21.2333	5.43333	11.5714	23.4286	24.8571	13.2143	3.31429	4.05	4.77143	2.46429	2.05714	0.953333	0.966667	0.58	3.33333	2.56667	404
	1290	109		25. September 1975	Maize Research Institute Zemun Polje	Titograd	Orahovo	Malo sjeme bjelo	171.111	61.6667	5	13.7407	60	8.07407	47.7778	19.2593	28.5185	17.5926	5.96296	10.381	23.6667	23.0952	11.119	3.63809	4.11905	4.51429	2.34737	2	1.01667	1.09333	0.45	2.26667	3	400
	1289	108	3	25. September 1975	Maize Research Institute Zemun Polje	Titograd	Bezjovo	Domaće staro	167.6	55.6	5.32	14.4	66.8	8.08	47.6	19.2	28.4	20.12	6.08	11	22.125	21.75	12.3125	3.525	4.3125	4.8125	2.55	2.125	1.07333	1.04	0.506667	2.86667	3.13333	408
	1637	161			Maize Research Institute Zemun Polje	Nikšić	Međeđe	Bijeli domaći	174.091	62.7273	5.09091	13.7273	71.8182	8	50.4545	20	30.4546	17.3636	5.18182	9.86667	21.5333	21.2667	11.7667	3.57333	4.09333	4.54667	2.51539	2.2	0.956667	1.06333	0.536667	3	3	402
	1269	90	4	25. September 1975	Maize Research Institute Zemun Polje	Cetinje	Zatrijeboč	Veliko belo seme	175.714	56.9643	4.92857	13.75	70.25	7.375	59.1071	21.9643	37.1429	15.5	4.82143	8.125	26.625	27.5	13.9375	3.16875	3.53125	3.78125	1.95714	1.64286	0.95	1.07333	0.526667	3.4	2.6	400
	1413	148		15. October 1976	Institute of Agriculture Titograd	Danilovgrad	Kujava	Domaći rani bijeli	177.333	57.3333	4.83333	13.5333	70.0667	7.76667	58.5	21.3333	37.1667	14.3	3.23333	9.52941	24.6471	24.5882	13.5294	3.37647	4.11176	4.59412	2.62	2.30667	0.91	1.13	0.54	3.03333	2.96667	408
	1207	64	5	15. December 1974	Institute of Agriculture Titograd	Danilovgrad	Zagorak-Bešina Ubla	Domaći bijeli	171.5	59.8333	5.73333	13.7333	61.5667	8.23333	50.1667	19	31.1667	17.8667	4.26667	9.52941	23.7059	24.1177	12.5588	3.31765	4.08235	4.49412	2.38	2.01333	0.993333	1.13333	0.496667	2.7	3.3	430
	1276	97		25. September 1975	Maize Research Institute Zemun Polje	Danilovgrad	Gostilje	Selarsko seme	169	51.8333	4.96667	14.3333	65.7333	8.33333	56.3333	20.6667	35.6667	18.0333	4.43333	9.8	30	30	14.3	3.42	4.06	4.44	1.95	1.65	1.11333	1.04333	0.443333	2.16667	3.66667	428
