# Supplementary material for: Diversity Assessment of the Montenegrin Maize Landrace Gene Pool Maintained in Two Gene Banks
Source: Plants (Basel). 2021 Jul 22;10(8):1503. doi: 10.3390/plants10081503 (PMC8399334; doi:10.3390/plants10081503)
Supplement: Supplementary file 1 [file plants-10-01503-s001.zip › Table S2.xls]

## Sheet: Sheet1
Passport data									Characterization data
Cluster	Accession number	ID in manuscript	Possible duplicate group	Date of collection	Collecting institute	Province	Collection site	Local name	Plant height	Ear height	Number of leaves above the ear	Total number of leaves	Leaf length	Leaf width	Tassel length	Tassel peduncle length	Length of the branching part of tassel	Number of primary tassel branches	Number of secondary tassel branches	Number of kernel rows	Kernels per row1	Kernels per row2	Ear length	Ear diameter – tip	Ear diameter – middle	Ear diameter – basis	Cob diameter	Rachis diameter	Kernel length	Kernel width	Kernel thickness	Kernel hardness	Kernel dentiness	1000 kernels weight
CL I	1058	25	1	1. November 1971	Institute of Agriculture Titograd	Ivangrad	Ulotina	Žuto srednje seme	146.897	32.069	4.34483	11.5862	50.2069	6.44828	48.9655	23.6207	25.3448	11	2.55172	10.8235	20.6471	20.2941	9.35294	3.20588	3.65294	3.97059	2.24667	1.81333	0.856667	0.9	0.476667	3.76667	2.23333	285
	1062	28		1. November 1971	Institute of Agriculture Titograd	Plav	Martinovići	Žuti	155.454	47.7273	4.27273	12.2273	64.2727	6.93182	49.5455	21.5909	27.9546	14.2727	3.81818	11.7647	18.2941	18.8823	8.58823	3.27647	3.68824	3.98235	2.08667	1.76667	0.933333	0.9	0.496667	3.6	2.4	284
	1242	71		25. September 1975	Maize Research Institute Zemun Polje	Ivangrad	Ulotina	Srednje seme	139.167	37.9167	4.5	12.2083	53.625	7.27083	47.2917	18.75	28.5417	12.8333	3.25	11.8889	20.4444	20.2222	9.91667	3.16111	3.55	3.81111	2.02778	1.72778	0.833333	0.88	0.513333	3.6	2.4	285
	1184	33	2	15. December 1974	Institute of Agriculture Titograd	Bar	Livari	Domaći žuti	124.167	33.6667	4.06667	12.6333	48.3333	6.26667	38.6667	15.5	23.1667	14.8667	1.43333	11	16.6667	17.1667	8.25	2.58333	3.43333	3.95	2.11667	1.63333	0.85	0.86	0.55	3.75	2.25	300
	1241	70		25. September 1975	Maize Research Institute Zemun Polje	Plav	Pepići	Domaći žuti	130.833	33	3.76667	11	50.9	6.93333	44.6667	18.6667	26	9.73333	1.93333	10.1429	17.5714	18.1429	8.14286	3.02857	3.25714	3.62143	1.92143	1.55714	0.89	0.923333	0.553333	3.66667	2.33333	296
	1190	35	3	15. December 1974	Institute of Agriculture Titograd	Ulcinj	Brajše	Domaći žuti kukuruz	144.333	47	5.1	13.1	50.4	8.33333	47.3333	21.8333	25.5	16.6667	4.1	11.1333	20.1	20.9333	9.83333	2.54	3.14333	3.61667	1.80714	1.44643	0.873333	0.846667	0.47	3.66667	2.33333	271
	1266	73		25. September 1975	Maize Research Institute Zemun Polje	Ivangrad	Andrijevica-Đulići	Žuti jarik	148.5	44	4.23333	13.0667	49.8333	6.33333	42.6667	18.1667	24.5	15.5	2.16667	12.2353	19.4118	20.2353	9.82353	2.88823	3.52941	3.9	2.18	1.76	0.903333	0.85	0.526667	3.76667	2.23333	278
	2124	121		17. Novemberr 1989	Institute of Agriculture Titograd	Ivangrad	Ulotina	Domaći žuti rani	150	38.9286	5.07143	12.2143	55.2143	7.5	43.0714	21.0714	22	12.2143	2.28571	12.3077	19.8462	20.3846	10.2308	2.98461	3.73077	4.17692	2.24546	1.83636	0.916667	0.906667	0.5	3.66667	2.33333	288
	2132	127		17. November 1989	Institute of Agriculture Titograd	Ivangrad	Most Bandovića	Domaći žuti jarik	150.833	49	4.53333	13.2667	57.5	9.1	45.3333	19.3333	26	14.1	3.46667	12.8	24.6	25.5333	11.9	2.94	3.64667	4.05333	2.10769	1.8	0.983333	0.886667	0.476667	3.56667	2.43333	278
	1195	36	4	15. December 1974	Institute of Agriculture Titograd	Ulcinj	Gornji Štoj	Žuti domaći kukuruz	135.833	40.5	4.6	13.3	55.5667	7.1	45	19.3333	25.6667	17.5333	4.1	10.4828	19.931	20	8.10345	2.73793	3.13103	3.46552	1.57407	1.24444	0.856667	0.796667	0.456667	3.76667	2.23333	228
	1227	56		25. September 1975	Maize Research Institute Zemun Polje	Titograd	Lijeva Rijeka	Sitni žuti	144	43.3333	4.83333	13.3	57.7333	6.8	46.1667	18.1667	28	16.6	3.76667	13.4545	20.9091	21.4546	9.79546	2.99091	3.39546	3.91818	1.95	1.65	0.886667	0.743333	0.383333	3.83333	2.16667	230
	1753	106		31. October 1979	Maize Research Institute Zemun Polje	Plav	Plav	Brzak	137.273	39.0909	4.5	13.3636	49.4545	7.45455	43.8636	19.3182	24.5454	15.4545	3.81818	13.2308	21.3077	21.8462	10.1154	2.63077	3.23846	3.54615	1.94615	1.65385	0.863333	0.766667	0.443333	3.5	2.5	228
	2118	119		17. November 1989	Institute of Agriculture Titograd	Plav	Murino-Velika	Domaći srednje žuti krupni	140.167	39.1667	4.53333	12.4667	53.6333	7.2	47.5	20.3333	27.1667	14.5333	3.3	13	17.9375	19.5625	10.0312	3	3.50625	3.725	1.9625	1.66875	0.876667	0.803333	0.476667	4	2	230
	1235	64	5	25. September 1975	Maize Research Institute Zemun Polje	Ivangrad	Zaostra	Jarik	151.167	53.6667	4.86667	13.8333	58.1	8.06667	42	17.6667	24.3333	16.6667	5.06667	14.3636	17.8636	19.4091	9.65909	3.18636	3.54546	3.75909	2.07	1.725	0.84	0.743333	0.483333	3.86667	2.13333	240
	1341	95		25. September 1975	Maize Research Institute Zemun Polje	Bijelo Polje	Ravna Rijeka	Jarik	154.167	47.5	5.56667	13.5667	59.3333	7.75	49	19.6667	29.3333	16.3	4.36667	16.2857	20.7857	21.8571	9.92857	3.36429	4.02857	4.31429	2.55	2.23333	0.926667	0.813333	0.45	2.83333	2.96667	238
	2129	125		17. November 1989	Institute of Agriculture Titograd	Plav	Dosuđe	Domaći rani žuti	144.833	47.3333	4.53333	13.3	55.4	6.43333	38.5	14	24.5	11.0333	2.23333	13.0526	20.6316	22.0526	8.89474	3.18947	3.56842	3.86316	2.04706	1.72941	0.903333	0.81	0.5	3.66667	2.33333	245
	2130	126		17. November 1989	Institute of Agriculture Titograd	Plav	Martinovići	Domaći žuti	152.5	49.6667	4.43333	13.1333	50.9	6.7	45.8333	17.6667	28.1667	13.1333	2.56667	13.4444	22.4444	22.6111	10.9444	2.88889	3.43889	3.77222	1.88125	1.575	0.836667	0.766667	0.43	3.66667	2.33333	235
	1239	68	6	25. September 1975	Maize Research Institute Zemun Polje	Bar	Limljani	Poljsko sjeme	147.5	41.6667	5.13333	13.6667	52.6667	8.4	45.6667	19.5	26.1667	19.8	6.36667	11.6471	18.2353	19	9.29412	2.88823	3.65294	4.14118	2.24706	1.78824	0.896667	0.896667	0.5	3.4	2.6	300
	2125	122		17. November 1989	Institute of Agriculture Titograd	Plav	Mašnica	Domaći krdzo	148.8	40.8	4.44	12.44	49	7	47.8	21.6	26.2	15.72	3.4	11.7647	17.2941	18.7059	10.2941	2.95882	3.47647	3.81765	2	1.69412	0.88	0.88	0.506667	3.9	2.1	295
	1265	72	7	25. Septemberr 1975	Maize Research Institute Zemun Polje	Plav	Martinovići	Žuti kolomboć	132.143	32.3809	4.33333	11.8095	48.1429	6.71429	44.0476	19.7619	24.2857	13.7143	2.80952	12.9474	19.8947	19.8947	8.60526	3.04737	3.41579	3.65789	1.85882	1.55294	0.886667	0.813333	0.503333	3.33333	2.66667	247
	2117	118		17. November 1989	Institute of Agriculture Titograd	Plav	Murino-Velika	Domaći sredni žuti sitni	130.263	27.1053	5	13.579	43.7895	6.71053	44.8421	20.6316	24.2105	7	2.68421	13.3333	20.1111	20.2222	9.5	2.75556	3.41111	3.73333	2.14286	1.75714	0.835	0.845	0.48	4	2	241
	2110	114	8	17. November 1989	Institute of Agriculture Titograd	Ivangrad	Šekular	Domaći žuti	146.667	38.1667	5.03333	13.0333	53.9	6.8	47	19.8333	27.1667	11.7333	1.96667	12.7368	20.4211	21.3684	9.86842	2.68947	3.28947	3.62632	1.92941	1.59412	0.836667	0.813333	0.48	4	2	260
	2116	117		17. November 1989	Institute of Agriculture Titograd	Ivangrad	Šekular	Domaći žuti	149.63	40.7407	4.07407	12.0741	56.7407	6.88889	46.8518	21.2963	25.5556	14.6296	4.37037	13.0909	18.0909	19.1818	8.04546	3.24546	3.56364	3.76364	2.12727	1.8	0.836667	0.766667	0.51	3.86667	2.13333	240
	2111	115	9	17. November 1989	Institute of Agriculture Titograd	Ivangrad	Šekular	Domaći žuti	139.8	34.8	4.56	10.72	54.52	7.34	46.2	19.8	26.4	9.96	3.4	13.7778	17.4444	18.1667	8.77778	2.93333	3.52222	3.86111	2.3375	1.9125	0.88	0.856667	0.526667	3.86667	2.13333	264
	2127	124		17. November 1989	Institute of Agriculture Titograd	Ivangrad	Pepići	Domaći jarik žuti	140.5	38.1667	4.2	13.3	46.6333	6.93333	38	14	24	12.6333	2.93333	12.6	19.85	21.2	8.725	3.09	3.46	3.755	2.11667	1.75556	0.9	0.85	0.506667	3.66667	2.33333	260
CL II	1203	40	1	15. December 1974	Institute of Agriculture Titograd	Cetinje	Dubovik	Domaći žuti kukuruz	173.333	65.3333	4.83333	14.4333	73.9667	7.9	55.5	22.5	33	17.5333	4	8.85714	28.6667	28.5238	14.7619	2.96667	3.58095	3.88571	2.06667	1.71429	0.883333	1.02333	0.506667	3.86667	2.13333	365
	1213	44		15. December 1974	Institute of Agriculture Titograd	Nikšić	Plješivci	Domaći žuti kukuruz	185.962	59.8077	5.80769	13.9615	61.3846	8.88462	54.2308	22.3077	31.9231	17.0385	6.26923	12.8889	24.5556	25.3333	12.9444	3.71111	4.23333	4.42222	2.26667	2	1.02	1.00333	0.476667	3.06667	2.83333	374
	1716	104		7. November 1978	Živković Veljko-Maize Research Institute Zemun Polje	Bijelo Polje	Bijelo Polje	Domaći jarik	171.185	62.037	4.85185	13.8519	62.7778	7.48148	54.2593	22.7778	31.4815	17.3704	4.51852	13.3333	18.3809	19.4762	8.19048	3.11905	3.55238	3.9	2.12857	1.81905	0.87	0.783333	0.443333	3.76667	2.23333	238
	1206	42	2	15. December 1974	Institute of Agriculture Titograd	Cetinje	Bajice	Domaći	189	70.8333	4.36667	13.1	70.7	8.56667	52.3333	21.6667	30.6667	18.5667	4.96667	8.8	28.4667	28.4667	14.8333	3.39333	3.96	4.37333	2.29231	1.96923	0.99	1.13333	0.52	3.53333	2.46667	390
	1427	101		15.October 1976	Institute of Agriculture Titograd	Nikšić	Poljice	Domaći žuti	195	69.5	4.8	13.7333	73.5	9.13333	47.8333	21.1667	26.6667	13.4333	4.43333	9.81818	31.0909	30.6364	16.5909	3.3	4.10909	4.34546	2.36364	1.96364	1.08	1.07667	0.466667	3.66667	2.33333	390
	1320	86	3	25. September 1975	Maize Research Institute Zemun Polje	Nikšić	Gornje Polje	Domaći žuti	169.792	56.6667	4.875	14.25	59.875	8.08333	53.3333	22.2917	31.0417	20.6667	7.75	11.375	24	23.625	11.6562	3.59375	4.0125	4.275	2.26429	1.92143	0.95	0.97	0.533333	3.7	2.3	354
	1323	87		25.September 1975	Maize Research Institute Zemun Polje	Nikšić	Trubjela	Staro seme	174.333	59.6667	4.26667	12.9667	63.1	8.35	55.1667	19.6667	35.5	15.3667	3.7	12.6667	27.8333	27.5	13.3333	3.59167	4.20833	4.49167	2.6	2.26	1.03667	0.973333	0.466667	2.76667	3.16667	350
	1326	90		25. September 1975	Maize Research Institute Zemun Polje	Nikšić	Prigradina	Klek	176.333	63.6667	5	14.3667	67.6333	8.48333	53.8333	22.3333	31.5	21.5	4.43333	13.6	24.7333	25.6667	15	3.49333	4.00667	4.52667	2.5	2.22	0.863333	0.906667	0.523333	3.96667	2.03333	336
	1327	91		25. September 1975	Maize Research Institute Zemun Polje	Nikšić	Vilusi-Petrovići	Tvrdunac	180	60.3448	5.2069	14.1724	66	7.93103	50.8621	16.7241	34.1379	13.1035	2.89655	12.9091	27.2273	28.2727	14.0227	3.65455	4.11364	4.56364	2.455	2.19	1.01667	0.903333	0.49	3.06667	2.93333	340
	1769	112		24. April 1980	Institute of Agriculture Titograd	Nikšić	Broćanac Grahovski	Tvrdunac	178	61.3333	5.66667	13.6667	67.1	9.06667	52.3333	19	33.3333	15.1	2.93333	12.6667	23.2667	24.5333	12.4	3.62	4.14	4.39333	2.37333	1.96	1.09	0.87	0.45	2.53333	3.4	340
	1424	98	4	15. October 1976	Institute of Agriculture Titograd	Danilovgrad	Bogićevići	Domaći žuti	181.607	65.3571	4.92857	15.1786	73.8929	7.66071	56.9643	22.5	34.4643	17.5714	5.35714	11.6	26.6667	28.1333	14.3333	3.58667	4.48667	5.02	2.28	1.93333	1.02667	1.01333	0.486667	2.23333	3.6	345
	1762	107		24. April 1980	Institute of Agriculture Titograd	Nikšić	Grahovo	Poljsko seme	193.25	66	5.2	13.55	72.3	7.875	54.25	24.5	29.75	19.9	7.05	13.0667	29.3333	28.8667	14.8667	3.41333	4.10667	4.38667	2.36923	2.00769	1.00667	0.896667	0.456667	3.6	2.4	346
CL III	1056	24	1	1. November 1971	Institute of Agriculture Titograd	Ivangrad	Trešnjevo	Žuti kolomboć	157.25	55	4.65	12.7	56.4	7.4	52.5	19.75	32.75	15.8	3.45	13	24.25	25.375	11.6562	2.79375	3.4	3.7	2.07857	1.67143	0.876667	0.84	0.476667	3.4	2.5	254
	1230	59		25. September 1975	Maize Research Institute Zemun Polje	Ivangrad	Andrijevica-Konjuhe	Sitno seme	160.526	45.7895	5.05263	12.421	53.6316	7.13158	47.6316	18.6842	28.9474	16.4211	3.68421	13.2222	25.1111	26.3333	11.3889	3.12778	3.50556	3.79445	2.09375	1.73125	0.893333	0.826667	0.503333	3.73333	2.26667	248
	1181	31	2	15. December 1974	Institute of Agriculture Titograd	Bar	Karanikići	Domaći žuti	181.035	70.5172	5.17241	15.2414	73.2414	8.17241	52.4138	20.6897	31.7241	22.6552	6.37931	10.8182	25.4546	27.1364	15.0682	3.16364	3.71818	4.27273	2.025	1.75	0.993333	0.973333	0.526667	3.36667	2.63333	245
	1343	96		25. September 1975	Maize Research Institute Zemun Polje	Ivangrad	Andrijevica-Trešnjevo	Žuto velje seme	177.833	69.6667	5.66667	15.2	69.9333	7.75	49	16.5	32.5	20.8	3.33333	16	26.1	27.5	12.4	3.205	3.76	4.08	2.18333	1.8	0.946667	0.836667	0.476667	3.33333	2.66667	244
	1224	54	3	25. September 1975	Maize Research Institute Zemun Polje	Bar	Boljevići	Kasnopoljsko seme	191	73.8333	5.7	15.5333	57.5	7.5	53.6667	25.3333	28.3333	17.3333	4.6	9.76471	23.7059	23.6471	11.6765	2.87059	3.35294	3.86471	1.76	1.48667	0.913333	0.89	0.426667	3.46667	2.53333	301
	1429	102		15. Octoberr 1976	Institute of Agriculture Titograd	Bijelo Polje	Rasovo	Domaći žuti	194.167	77.8333	4.9	14.7333	63.1333	8.9	56	22.3333	33.6667	14.5667	4.4	14.3158	27.4737	27.8421	14.1316	3.24211	3.86842	4.21053	2.22941	1.87647	0.953333	0.76	0.386667	3.56667	2.43333	306
	1232	61	4	25. September 1975	Maize Research Institute Zemun Polje	Bar	Boljevići	Šaradan rani	165.625	56.4583	4.625	13.6667	61.0833	7.125	56.4583	24.7917	31.6667	19.875	4.5	11.7647	24.0588	25.3529	11.3235	3.07647	3.58235	3.94706	1.89333	1.48667	0.926667	0.873333	0.48	3.93333	2.06667	280
	1287	75		25. September 1975	Maize Research Institute Zemun Polje	Titograd	Bolesestra	Domaće žuto	160	56.0714	3.67857	12.6071	60.1071	9.10714	54.1071	22.1429	31.9643	13.8571	2.42857	11.25	28.0625	29.125	13.75	2.925	3.475	3.84375	1.91429	1.57143	0.9	0.813333	0.43	3.56667	2.43333	276
	1238	67	5	25. September1975	Maize Research Institute Zemun Polje	Nikšić	Gornje Lukovo	Žuti brzozrelac	157.6	49.6	5.36	14.48	67.8	7.46	49.4	19.2	30.2	18.44	3.68	13.625	22.25	23.0625	10.9062	2.99375	3.7	4.11875	2.39286	1.95714	0.896667	0.856667	0.463333	3.96667	2.03333	265
	1715	103		7. November 1978	Živković Veljko-Maize Research Institute Zemun Polje	Bijelo Polje	Bijelo Polje	Žuti jarik	161.333	47	4.56667	12.7333	57.4	7.35	51.8333	20.8333	31	14.7333	4.33333	13.6667	20.0556	21.1111	10.0278	3.09444	3.63333	4.16111	2.19375	1.9	0.903333	0.783333	0.48	2.9	3	264
	1768	111		24. April 1980	Institute of Agriculture Titograd	Nikšić	Grahovo	Tvrdunac iz Grahova	155.833	48	4.5	12.9333	62.9	7.4	51.1667	19.6667	31.5	18	4.66667	13.6364	22.2727	22.3636	12.4091	3.22727	3.56364	3.94545	2.17273	1.85455	0.826667	0.796667	0.5	4	2	263
	1286	74	6	25. September 1975	Maize Research Institute Zemun Polje	Titograd	Bolesestra	Švicarsko seme	156.667	51.8333	4.5	13.5	58.3333	8.86667	52.6667	24.8333	27.8333	12.4667	1.4	13.0667	29.1333	29.1333	14.6667	3.28	3.75333	4.05333	2.08	1.68	1.03667	0.843333	0.473333	3.26667	2.73333	274
	1287	75		25. September1975	Maize Research Institute Zemun Polje	Titograd	Bolesestra	Domaće žuto	160	56.0714	3.67857	12.6071	60.1071	9.10714	54.1071	22.1429	31.9643	13.8571	2.42857	11.25	28.0625	29.125	13.75	2.925	3.475	3.84375	1.91429	1.57143	0.9	0.813333	0.43	3.56667	2.43333	276
CL V	1199	37	1	15. December 1974	Institute of Agriculture Titograd	Budva	Petrovac na moru	Domaći žuti kukuruz	173	59.2	5.2	16.08	65.12	8.4	52.4	19	33.4	21.32	4.36	12.5	22.9167	23.8333	13.0417	3.675	4.25833	4.68333	2.575	2.2	0.963333	0.983333	0.526667	3.23333	2.73333	400
	1298	80		25. September 1975	Maize Research Institute Zemun Polje	Cetinje	Građani	Žuti stogdnjak	178	59.8333	5.2	15.1333	61.7333	7.7	54.1667	19.3333	34.8333	21.5	5.4	11.5652	24.3913	25.5217	13.2609	3.35652	3.96087	4.47826	2.41905	1.92381	0.983333	1.01	0.53	3.7	2.3	398
